# Supplementary material for: Mutational landscape of HSP family on human breast cancer
Source: Sci Rep. 2024 May 30;14:12471. doi: 10.1038/s41598-024-61807-8 (PMC11139924; doi:10.1038/s41598-024-61807-8)
Supplement: Supplementary file 2 — Supplementary Table S1. [file 41598_2024_61807_MOESM2_ESM.xlsx]

## Sheet: Mutation frequency of HSP genes
Table S1. Mutation frequency of HSP genes. P-values were obtained by comparing the mutation frequency of each HSP
with the total mutated genes (16041) on BRCA TCGA cohort (n= 986) by Wilcoxon test.
Hugo Symbol	Transcript length	Log10 mutation_per_mb	P-value	p-value greater	p-value less
DNAJC6	607	4.06191	<5E-324	<5E-324	1
HSPB3	679	3.77019	<5E-324	<5E-324	1
HSPA14	1762	3.59909	<5E-324	<5E-324	1
HSPA9	1287	3.58939	<5E-324	<5E-324	1
CCT6B	1847	3.57863	<5E-324	<5E-324	1
DNAJB5	1562	3.50529	<5E-324	<5E-324	1
HSPD1	2299	3.48356	<5E-324	<5E-324	1
DNAJC7	1806	3.44225	<5E-324	<5E-324	1
DNAJB13	1875	3.42597	<5E-324	<5E-324	1
CCT3	1977	3.40296	<5E-324	<5E-324	1
DNAJC13	7754	3.36575	<5E-324	<5E-324	1
SACS	15635	3.34997	<5E-324	<5E-324	1
HSP90AA1	3586	3.34848	<5E-324	<5E-324	1
BBS10	3595	3.34739	<5E-324	<5E-324	1
HSPA8	2937	3.31025	<5E-324	<5E-324	1
HSPA12A	2997	3.30146	<5E-324	<5E-324	1
HSCB	1106	3.25727	<5E-324	<5E-324	1
DNAJC9	3902	3.25381	<5E-324	<5E-324	1
HSPA5	3921	3.2517	<5E-324	<5E-324	1
HSPA4	4774	3.22421	<5E-324	<5E-324	1
DNAJC14	4837	3.21851	<5E-324	<5E-324	1
DNAJC21	1229	3.21148	<5E-324	<5E-324	1
DNAJB6	2489	3.20604	<5E-324	<5E-324	1
DNAJB7	2578	3.19078	1.39897e-280	6.99483e-281	1
HSP90AB1	4598	3.18253	1.02388e-241	5.1194e-242	1
HYOU1	4598	3.18253	1.02388e-241	5.1194e-242	1
DNAJC5B	1382	3.16052	1.16198e-149	5.80988e-150	1
CCT2	4151	3.16	1.04062e-147	5.20311e-148	1
DNAJC2	3462	3.15964	2.21706e-146	1.10853e-146	1
DNAJC1	2100	3.1549	5.00552e-130	2.50276e-130	1
HSPA6	2355	3.10513	2.65493e-06	1.32746e-06	1
DNAJA3	2700	3.04576	1.42748e-10	1	7.13741e-11
HSPB11	915	3.03858	4.19239e-22	1	2.09619e-22
HSP90B1	2782	3.03276	5.68397e-33	1	2.84199e-33
HSPA2	4736	3.02356	4.14023e-53	1	2.07011e-53
DNAJA2	3008	2.99884	1.32838e-123	1	6.64188e-124
DNAJC16	6034	2.99755	6.37987e-128	1	3.18994e-128
BBS12	2024	2.99482	3.2582e-137	1	1.6291e-137
DNAJC28	4083	2.99108	2.70439e-150	1	1.35219e-150
ODF1	1026	2.98885	2.13509e-158	1	1.06754e-158
CCT8	5538	2.95562	<5E-324	1	<5E-324
GAK	4461	2.95263	<5E-324	1	<5E-324
DNAJC3	5590	2.95156	<5E-324	1	<5E-324
DNAJA1	2319	2.93573	<5E-324	1	<5E-324
TCP1	2352	2.92959	<5E-324	1	<5E-324
CCT7	5928	2.92606	<5E-324	1	<5E-324
DNAJB9	2409	2.91919	<5E-324	1	<5E-324
DNAJC12	1221	2.91328	<5E-324	1	<5E-324
HSPH1	5191	2.88681	<5E-324	1	<5E-324
HSPA13	3945	2.88107	<5E-324	1	<5E-324
HSPA1L	2762	2.85981	<5E-324	1	<5E-324
DNAJC19	1416	2.84894	<5E-324	1	<5E-324
DNAJB4	2903	2.83818	<5E-324	1	<5E-324
DNAJB12	4360	2.83763	<5E-324	1	<5E-324
HSPA12B	3133	2.80507	<5E-324	1	<5E-324
DNAJC11	3201	2.79574	<5E-324	1	<5E-324
SEC63	6430	2.79385	<5E-324	1	<5E-324
CCT5	3293	2.78344	<5E-324	1	<5E-324
MKKS	6714	2.77508	<5E-324	1	<5E-324
HSPB8	2152	2.66716	<5E-324	1	<5E-324
DNAJB1	2242	2.64936	<5E-324	1	<5E-324
DNAJC22	2463	2.60854	<5E-324	1	<5E-324
DNAJC30	2485	2.60467	<5E-324	1	<5E-324
DNAJC27	4992	2.60276	<5E-324	1	<5E-324
HSPA1B	2517	2.59912	<5E-324	1	<5E-324
DNAJB8	5577	2.55463	<5E-324	1	<5E-324
DNAJC24	2970	2.52724	<5E-324	1	<5E-324
DNAJB2	3176	2.49812	<5E-324	1	<5E-324
DNAJC10	20144	2.47401	<5E-324	1	<5E-324
HSPE1	3859	2.41353	<5E-324	1	<5E-324
DNAJC5	5249	2.27992	<5E-324	1	<5E-324
HSPA4L	10608	2.2754	<5E-324	1	<5E-324
DNAJB14	5967	2.22424	<5E-324	1	<5E-324
